# Supplementary material for: The Effect of CBM1 and Linker on the Oxidase, Peroxidase and Monooxygenase Activities of AA9 LPMOs: Insight into Their Correlation with the Nature of Reductants and Crystallinity of Celluloses
Source: Int J Mol Sci. 2024 Nov 24;25(23):12616. doi: 10.3390/ijms252312616 (PMC11641334; doi:10.3390/ijms252312616)
Supplement: Supplementary file 1 [file ijms-25-12616-s001.zip]

Archive with 1 entries (1 files):
- ijms-3275448-supplementary.pdf
